# Supplementary material for: Study on the algorithm of fault recording analysis combining its time-domain waveforms with phase-domain trajectories
Source: Sci Rep. 2024 Feb 23;14:4435. doi: 10.1038/s41598-024-54739-w (PMC10891069; doi:10.1038/s41598-024-54739-w)
Supplement: Supplementary file 2 — Supplementary Information 1. [file 41598_2024_54739_MOESM2_ESM.txt]

filename = 'demo1.xlsx';  
p=-44;    
p0=-43.7;    
d=0.9;      
cm=1-power(10,-10);
correlation(p0,p);  
if correlation(p0,p)>cm
    c=correlation(p0,p);   
    return
end
b1=p-d;  
b2=p+d;  
i=20;
c=zeros(i,1);  
% A=cell(i,1);  
N=zeros(i,1);  
B1=zeros(i,1);   
B2=zeros(i,1);   
ip=zeros(i,1); 
pe=zeros(i,1);    
re=zeros(i,1);    
ae=zeros(i,1);    
% A{1,1}=[b1,b2];
n=0;     
c(1)=correlation(p0,(b1+b2)/2);  
B1(1)=b1;  
B2(1)=b2;    
N(1)=n;   
ip(1)=(b1+b2)/2;  
pe(1)=ip(1)-p0;
re(1)=relativeerror(p0,(b1+b2)/2); 
ae(1)=absoluteerror(p0,(b1+b2)/2);  
h=8001;  
txt=["Adjustment times","Adjustment intervalb1","Adjustment intervalb2","Initial phase calculation value","Initial phase error","Correlation coefficient","Relative error","Maximum absolute error"];   
while 1
    a=(b1+b2)/2;  
    a1=(b1+a)/2;  
    a2=(a+b2)/2;
    c1=correlation(p0,a1);  
    c2=correlation(p0,a2); 
    if c1>c2    
        n=n+1;  
        b2=a;   
%         A{n,1}=[b1,b2];
        re(n+1)=relativeerror(p0,(b1+b2)/2);
        c(n+1)=correlation(p0,(b1+b2)/2); 
        B1(n+1)=b1;   
        B2(n+1)=b2;
        N(n+1)=n;
        ip(n+1)=(b1+b2)/2;
        pe(n+1)=ip(n+1)-p0;
        ae(n+1)=absoluteerror(p0,(b1+b2)/2);
    else
        n=n+1;
        b1=a;
        re(n+1)=relativeerror(p0,(b1+b2)/2);
%         A{n,1}=[b1,b2];
        c(n+1)=correlation(p0,(b1+b2)/2);
        B1(n+1)=b1;
        B2(n+1)=b2;
        N(n+1)=n;
        ip(n+1)=(b1+b2)/2;
        pe(n+1)=ip(n+1)-p0;
        ae(n+1)=absoluteerror(p0,(b1+b2)/2);
    end
    if c1>=cm      
        xlswrite(filename,txt,'sheet1','A1');   
        xlswrite(filename,N,'sheet1','A2');
        xlswrite(filename,B1,'sheet1','B2');   
        xlswrite(filename,B2,'sheet1','C2');   
        xlswrite(filename,ip,'sheet1','D2');    
        xlswrite(filename,pe,'sheet1','E2');   
        xlswrite(filename,c,'sheet1','F2');   
        xlswrite(filename,re,'sheet1','G2');    
        xlswrite(filename,ae,'sheet1','H2');   
        t=0.04:0.00005:0.44;
%         roa=sin(2*pi*50*(t)+((b1+b2)/2)*pi/180);  
        ro=4.36*sin(2*pi*50*(t-0.04)+p0*pi/180)+3.476*exp(-(t-0.04)/0.05);   
        r=zeros(h,1);
        roa=4.36*sin(2*pi*50*(t-0.04)+((b1+b2)/2)*pi/180);
         for i=1:h
         r(i)=ro(i)-roa(i); 
         end
         plot(t(1:h),r(1:h)) 
        xlabel('t /s')
        break    
    elseif c2>=cm
        xlswrite(filename,txt,'sheet1','A1');
        xlswrite(filename,N,'sheet1','A2');
        xlswrite(filename,B1,'sheet1','B2');
        xlswrite(filename,B2,'sheet1','C2');
        xlswrite(filename,ip,'sheet1','D2');
        xlswrite(filename,pe,'sheet1','E2');
        xlswrite(filename,c,'sheet1','F2');
        xlswrite(filename,re,'sheet1','G2');
        xlswrite(filename,ae,'sheet1','H2');
        t=0.04:0.00005:0.44;
%         roa=sin(2*pi*50*(t)+((b1+b2)/2)*pi/180);   
        ro=4.36*sin(2*pi*50*(t-0.04)+p0*pi/180)+3.476*exp(-(t-0.04)/0.05);   
        r=zeros(h,1);
        roa=4.36*sin(2*pi*50*(t-0.04)+((b1+b2)/2)*pi/180);
         for i=1:h
         r(i)=ro(i)-roa(i); 
        end
        plot(t(1:h),r(1:h)) 
        xlabel('t /s')
        break     
    end
end


function y=current(p)
%  t=0:0.00005:0.04;
%  y=sin(2*pi*50*(t)+p*pi/180);  
t=0.04:0.00005:0.16;
y=4.36*sin(2*pi*50*(t-0.04)+p*pi/180)+3.476*exp(-(t-0.04)/0.05);    


function y=correlation(p0,p) 
    h=2401;  
%     t=0:0.00005:0.04;     
    t=0.04:0.00005:0.16;    
%     t=0.04:0.00005:0.27035;   
    CJ=zeros(20001,1);
    XP=zeros(20001,1);
    YP=zeros(20001,1);
    c1=zeros(20001,1);
    c2=zeros(20001,1);  
    c1=current(p0);  
% %     c2=current(p);   
    c2=current1(p);  
    for i=1:h   
       CJ(i)=c1(i)*c2(i); 
       XP(i)=power(c1(i),2);
       YP(i)=power(c2(i),2);
    end
    sub1=1;
    sub2=h;
    QCJ=trapz(t(sub1:sub2),CJ(sub1:sub2));
    QXP=trapz(t(sub1:sub2),XP(sub1:sub2));
    QYP=trapz(t(sub1:sub2),YP(sub1:sub2));
    y=QCJ/(sqrt(QXP)*sqrt(QYP));
    

function y=absoluteerror(p0,p)
h=2401;
% t=0:0.00005:0.04;
% ro=sin(2*pi*50*(t)+p0*pi/180);
% roa=sin(2*pi*50*(t)+p*pi/180);   
t=1.96:0.00005:2;
ro=4.36*sin(2*pi*50*(t-0.04)+p0*pi/180)+3.476*exp(-(t-0.04)/0.05);
roa=4.36*sin(2*pi*50*(t-0.04)+p*pi/180);   
r=zeros(h,1);
 for i=1:h
r(i)=ro(i)-roa(i); 
end
[~,loc]=max(abs(r)); 
y=r(loc);  
 

function y=relativeerror(p0,p)
    h=801;   
%     t=0:0.00005:0.04;    
    t=1.96:0.00005:2;   
    CJ=zeros(20001,1);
    XP=zeros(20001,1);
    YP=zeros(20001,1);
    c1=zeros(20001,1);
    c2=zeros(20001,1);
    c1=current(p0);
%     c2=current(p);
    c2=current1(p);
    for i=1:h    
       CJ(i)=c1(i)*c2(i); 
       XP(i)=power(c1(i),2);   
       YP(i)=power(c2(i),2);
    end
    sub1=1;
    sub2=h;
    QCJ=trapz(t(sub1:sub2),CJ(sub1:sub2));
    QXP=trapz(t(sub1:sub2),XP(sub1:sub2));
    QYP=trapz(t(sub1:sub2),YP(sub1:sub2));
    P=QCJ/(sqrt(QXP)*sqrt(QYP));
    y=1-power(P,2);  
 
