# Supplementary material for: Study on the algorithm of fault recording analysis combining its time-domain waveforms with phase-domain trajectories
Source: Sci Rep. 2024 Feb 23;14:4435. doi: 10.1038/s41598-024-54739-w (PMC10891069; doi:10.1038/s41598-024-54739-w)
Supplement: Supplementary file 3 — Supplementary Information 2. [file 41598_2024_54739_MOESM3_ESM.txt]

filename = 'demo3.xlsx';  
t=0.04:0.00005:0.44;   
ro=4.36*sin(2*pi*50*(t-0.04)+(-43.7)*pi/180)+3.476*exp(-(t-0.04)/0.05);   
h=8001;
r=zeros(h,1);
roa=4.36*sin(2*pi*50*(t-0.04)+(-43.69941406)*pi/180);   
 for i=1:h
 r(i)=ro(i)-roa(i); 
 end
k=30;   
T=zeros(k,1);   
N=zeros(k,1);  
t1=zeros(k,1);  
t2=zeros(k,1);   
C=zeros(k,1);  
Cxy=zeros(k,1); 
re=zeros(k,1);    
ae=zeros(k,1);    
sw=zeros(k,1);    
b=0.01; 
a=1;       
n=0;      
N(1)=n;     
T(1)=Ta(1,pdloc);  
t1(1)=t(1);   
t2(1)=t(pdloc);  
C(1)=r(1);   
re(1)=relativeerrorTa(Ta(1,pdloc),1,pdloc);   
Cxy(1)=correlationTa(Ta(1,pdloc),1,pdloc);  
ae(1)=absoluteerrorTa(Ta(1,pdloc));   
sw(1)=Ta(1,pdloc)-0.05;   
txt=["Adjustment times","The start time t1","The start time t2","Initial value","Time constantTa","Time constant error","Correlation coefficient","Relative error","Absolute error"];
while 1
    p=pdloc; 
    while 1
      c=correlationTa(Ta(a,p),a,p);  
        if c<=(1-power(10,-10))   
            if mod(p+a,2)==1   
                p=(a+p+1)/2;     
            else 
                p=(p+a)/2;   
            end
            if (t(p)-t(a))<=0.02  
                n=n+1;   
                N(n+1)=n;
                T(n+1)=Ta(a,a+400);
                t1(n+1)=t(a);
                t2(n+1)=t(a+400);
                C(n+1)=r(a);
                re(n+1)=relativeerrorTa(Ta(a,p),a,p);
                Cxy(n+1)=correlationTa(Ta(a,p),a,p);
                ae(n+1)=absoluteerrorTa(Ta(a,p));
                sw(n+1)=Ta(a,p)-0.05;
                a=a+400;   
                break
            end
        else
            n=n+1;
            N(n+1)=n;
            T(n+1)=Ta(a,p);
            t1(n+1)=t(a);
            t2(n+1)=t(p);
            C(n+1)=r(a);
            re(n+1)=relativeerrorTa(Ta(a,p),a,p);
            Cxy(n+1)=correlationTa(Ta(a,p),a,p);
            ae(n+1)=absoluteerrorTa(Ta(a,p));
            sw(n+1)=Ta(a,p)-0.05;
            a=p;  
            break
        end
    end
    if r(a)<=(r(1)*b)   
%         ta=(sum(T)-T(1))/(n);
        xlswrite(filename,txt,'sheet1','A1');
        xlswrite(filename,N,'sheet1','A2');
        xlswrite(filename,t1,'sheet1','B2');
        xlswrite(filename,t2,'sheet1','C2');
        xlswrite(filename,C,'sheet1','D2');
        xlswrite(filename,T,'sheet1','E2');
        xlswrite(filename,sw,'sheet1','F2');
        xlswrite(filename,Cxy,'sheet1','G2');
        xlswrite(filename,re,'sheet1','H2');
        xlswrite(filename,ae,'sheet1','I2');
        break
    elseif correlationTa(((sum(T)-T(1))/(n)),1,pdloc)>=(1-power(10,-10))  
%          ta=(sum(T)-T(1))/(n);   
        xlswrite(filename,txt,'sheet1','A1');
        xlswrite(filename,N,'sheet1','A2');
        xlswrite(filename,t1,'sheet1','B2');
        xlswrite(filename,t2,'sheet1','C2');
        xlswrite(filename,C,'sheet1','D2');
        xlswrite(filename,T,'sheet1','E2');
        xlswrite(filename,sw,'sheet1','F2');
        xlswrite(filename,Cxy,'sheet1','G2');
        xlswrite(filename,re,'sheet1','H2');
        xlswrite(filename,ae,'sheet1','I2');
         break   
    elseif correlationTa(T(n+1),1,pdloc)>=(1-power(10,-10))  
%          ta=(sum(T)-T(1))/(n);   
        xlswrite(filename,txt,'sheet1','A1');
        xlswrite(filename,N,'sheet1','A2');
        xlswrite(filename,t1,'sheet1','B2');
        xlswrite(filename,t2,'sheet1','C2');
        xlswrite(filename,C,'sheet1','D2');
        xlswrite(filename,T,'sheet1','E2');
        xlswrite(filename,sw,'sheet1','F2');
        xlswrite(filename,Cxy,'sheet1','G2');
        xlswrite(filename,re,'sheet1','H2');
        xlswrite(filename,ae,'sheet1','I2');
         break
    end 
end
for k1=1:(length(T)-1)
    CXY(k1)=correlationTa(T(k1+1),1,8001);
end
[e,loc]=max(abs(CXY)); 
ta=T(loc+1);  


function y=pdloc   
t=0.04:0.00005:0.44;
ro=4.36*sin(2*pi*50*(t-0.04)+(-43.7)*pi/180)+3.476*exp(-(t-0.04)/0.05);  
h=8001;     
r=zeros(h,1);
roa=4.36*sin(2*pi*50*(t-0.04)+(-43.69941406)*pi/180);
 for i=1:h
 r(i)=ro(i)-roa(i); 
 end
 for j=1:h
 if r(j)<(r(1)*0.01)    
     if mod(j,2)==1    
         y=j+1;      
     else 
         y=j;  
     end
     break
 end
 end


function y=absoluteerrorTa(p0) 
    t=0.04:0.00005:0.44;
    ro=4.36*sin(2*pi*50*(t-0.04)+(-43.7)*pi/180)+3.476*exp(-(t-0.04)/0.05);  
    h=8001;
    r=zeros(h,1);
    roa=4.36*sin(2*pi*50*(t-0.04)+(-43.7)*pi/180);
     for i=1:h
     r(i)=ro(i)-roa(i); 
     end
     j=zeros(h,1);
     c1=r;
     c2=3.47596776425678*exp(-(t-0.04)/p0);
     for k=1:h
     j(k)=c1(k)-c2(k); 
     end
     plot(t(1:8001),j(1:8001))
     [~,loc]=max(abs(j));
    y=j(loc);  


function y=correlationTa(p0,p1,p2)  
    t=0.04:0.00005:0.44;      
    ro=4.36*sin(2*pi*50*(t-0.04)+(-43.7)*pi/180)+3.476*exp(-(t-0.04)/0.05);   
    j=8001;
    CJ=zeros(20001,1);
    XP=zeros(20001,1);
    YP=zeros(20001,1);
    c1=zeros(20001,1);
    c2=zeros(20001,1); 
    r=zeros(j,1);
    roa=4.36*sin(2*pi*50*(t-0.04)+(-43.7)*pi/180);  
     for i=1:j
     r(i)=ro(i)-roa(i); 
     end
     c1=r;    
     c2=3.476*exp(-(t-0.04)/p0);  
    for i=1:j   
       CJ(i)=c1(i)*c2(i); 
       XP(i)=power(c1(i),2);
       YP(i)=power(c2(i),2);
    end
    sub1=p1;  
    sub2=p2;  
    QCJ=trapz(t(sub1:sub2),CJ(sub1:sub2));
    QXP=trapz(t(sub1:sub2),XP(sub1:sub2));
    QYP=trapz(t(sub1:sub2),YP(sub1:sub2));
    y=QCJ/(sqrt(QXP)*sqrt(QYP));


function y=relativeerrorTa(p0,p1,p2) 
    t=0.04:0.00005:0.44;    
    ro=4.36*sin(2*pi*50*(t-0.04)+(-43.7)*pi/180)+3.476*exp(-(t-0.04)/0.05);   
    j=8001;
    CJ=zeros(20001,1);
    XP=zeros(20001,1);
    YP=zeros(20001,1);
    c1=zeros(20001,1);
    c2=zeros(20001,1); 
    r=zeros(j,1);
    roa=4.36*sin(2*pi*50*(t-0.04)+(-43.7)*pi/180);
     for i=1:j
     r(i)=ro(i)-roa(i); 
     end
     c1=r;
     c2=3.476*exp(-(t-0.04)/p0);
    for i=1:j    
       CJ(i)=c1(i)*c2(i); 
       XP(i)=power(c1(i),2);
       YP(i)=power(c2(i),2);
    end
    sub1=p1; 
    sub2=p2;  
    QCJ=trapz(t(sub1:sub2),CJ(sub1:sub2));
    QXP=trapz(t(sub1:sub2),XP(sub1:sub2));
    QYP=trapz(t(sub1:sub2),YP(sub1:sub2));
    P=QCJ/(sqrt(QXP)*sqrt(QYP));
    y=1-power(P,2);  
